# Supplementary material for: Genomic and Metabolic Features of the Lactobacillus sakei HRB10 Isolated from Traditional Dry Sausage in Northeast China Based on Whole Genome Sequencing Technology
Source: Foods. 2026 Mar 20;15(6):1089. doi: 10.3390/foods15061089 (PMC13025413; doi:10.3390/foods15061089)
Supplement: Supplementary file 1 [file foods-15-01089-s001.zip]

Archive with 1 entries (1 files):
- foods-4178572-supplementary.pdf
